# Supplementary material for: Genome-Wide Association Study for Body Conformation Traits and Fitness in Czech Holsteins
Source: Animals (Basel). 2022 Dec 13;12(24):3522. doi: 10.3390/ani12243522 (PMC10375906; doi:10.3390/ani12243522)
Supplement: Supplementary file 1 [file animals-12-03522-s001.zip]

Archive with 1 entries (1 files):
- animals-1966423-supplementary.pdf
